# Supplementary material for: Metabolism dysregulation induces a specific lipid signature of nonalcoholic steatohepatitis in patients
Source: Sci Rep. 2017 Apr 24;7:46658. doi: 10.1038/srep46658 (PMC5402394; doi:10.1038/srep46658)
Supplement: Supplementary Dataset 2 [file srep46658-s1.xls]

## Sheet: ROC_curve_parameters_controls_V
sens spec pvp pvn lr.eta
1 0.00000000 NaN 0.9787234 -Inf
2.22044604925031e-16 1 0.06521739 0.0000000 0.9772727 2.220446e-16
1.10253978305133e-13 1 0.08695652 0.0000000 0.9767442 1.102540e-13
1.11923432154763e-13 1 0.10869565 0.0000000 0.9761905 1.119234e-13										(Intercept) C140 C160 C161w7 C181w7 C181w9
1.46715139548321e-13 1 0.13043478 0.0000000 0.9756098 1.467151e-13										-2.960024e+01 -6.458929e-02 -9.525132e-03 5.875973e-03 -1.140205e-02 -8.973255e-03
3.70793138200817e-13 1 0.15217391 0.0000000 0.9750000 3.707931e-13										C182w6 Cerd181160 Cerd181240 CholC16 CholC18 DG1616
4.18199206564974e-13 1 0.17391304 0.0000000 0.9743590 4.181992e-13										3.094396e-02 -7.141749e+01 -1.025618e+01 -1.490796e-01 -1.272639e-01 7.260015e-01
4.46704789023495e-13 1 0.19565217 0.0000000 0.9736842 4.467048e-13										PC160180 PC160181 PC180181 PC180203 PC180204 PC182182
6.67943523788934e-13 1 0.21739130 0.0000000 0.9729730 6.679435e-13										-6.448677e+01 3.267312e+00 1.832146e+02 -1.564311e+02 -2.188754e+02 1.061351e+02
9.5057697943375e-13 1 0.23913043 0.0000000 0.9722222 9.505770e-13										PE161161 PI180180 PI180223 PI181204 PS160160 PS160181
9.81449017352343e-13 1 0.26086957 0.0000000 0.9714286 9.814490e-13										-1.932597e+03 1.419248e+03 -1.812407e+03 2.087281e+02 -4.365997e+02 -1.237277e+02
1.79914507601378e-12 1 0.28260870 0.0000000 0.9705882 1.799145e-12										PS180181 PS180203 SM181140 SM181160 TGC49141616 TGC51161616
1.90447834548366e-12 1 0.30434783 0.0000000 0.9696970 1.904478e-12										-2.930171e+01 -2.229800e+01 5.071810e+01 3.634815e+01 -1.817524e-01 6.022864e-02
2.01841387985225e-12 1 0.32608696 0.0000000 0.9687500 2.018414e-12										TGC53161618 TGC55161818 TGC57181818
2.15766109519319e-12 1 0.34782609 0.0000000 0.9677419 2.157661e-12										3.771814e-02 -3.352320e-02 7.355209e-02
2.44799450783662e-12 1 0.36956522 0.0000000 0.9666667 2.447995e-12
2.6196725499984e-12 1 0.39130435 0.0000000 0.9655172 2.619673e-12
2.68179037289674e-12 1 0.41304348 0.0000000 0.9642857 2.681790e-12
2.77003067816839e-12 1 0.43478261 0.0000000 0.9629630 2.770031e-12
2.77727341234494e-12 1 0.45652174 0.0000000 0.9615385 2.777273e-12
2.82277947325826e-12 1 0.47826087 0.0000000 0.9600000 2.822779e-12
2.84512359129075e-12 1 0.50000000 0.0000000 0.9583333 2.845124e-12
2.99631741511925e-12 1 0.52173913 0.0000000 0.9565217 2.996317e-12
3.21704133572411e-12 1 0.54347826 0.0000000 0.9545455 3.217041e-12
3.25163002793907e-12 1 0.56521739 0.0000000 0.9523810 3.251630e-12
3.42371952174399e-12 1 0.58695652 0.0000000 0.9500000 3.423720e-12
3.46170402328223e-12 1 0.60869565 0.0000000 0.9473684 3.461704e-12
3.51905255795608e-12 1 0.63043478 0.0000000 0.9444444 3.519053e-12
3.6913089174781e-12 1 0.65217391 0.0000000 0.9411765 3.691309e-12
3.72226087929412e-12 1 0.67391304 0.0000000 0.9375000 3.722261e-12
3.88541208609867e-12 1 0.69565217 0.0000000 0.9333333 3.885412e-12
3.90373186171233e-12 1 0.71739130 0.0000000 0.9285714 3.903732e-12
4.04200788038452e-12 1 0.73913043 0.0000000 0.9230769 4.042008e-12
4.50412945505892e-12 1 0.76086957 0.0000000 0.9166667 4.504129e-12
4.77105348523223e-12 1 0.78260870 0.0000000 0.9090909 4.771053e-12
4.77900314422881e-12 1 0.80434783 0.0000000 0.9000000 4.779003e-12
4.83297594018802e-12 1 0.82608696 0.0000000 0.8888889 4.832976e-12
5.04706493452083e-12 1 0.84782609 0.0000000 0.8750000 5.047065e-12
5.10929071101246e-12 1 0.86956522 0.0000000 0.8571429 5.109291e-12
5.51756905124805e-12 1 0.89130435 0.0000000 0.8333333 5.517569e-12
5.57774990010786e-12 1 0.91304348 0.0000000 0.8000000 5.577750e-12
5.66735547282621e-12 1 0.93478261 0.0000000 0.7500000 5.667355e-12
6.00656800211997e-12 1 0.95652174 0.0000000 0.6666667 6.006568e-12
7.88108622625732e-12 1 0.97826087 0.0000000 0.5000000 7.881086e-12
9.59420293637082e-12 1 1.00000000 0.0000000 0.0000000 9.594203e-12
0.999999999994151 0 1.00000000 0.0212766 NaN 1.000000e+00
