# Supplementary material for: Metabolism dysregulation induces a specific lipid signature of nonalcoholic steatohepatitis in patients
Source: Sci Rep. 2017 Apr 24;7:46658. doi: 10.1038/srep46658 (PMC5402394; doi:10.1038/srep46658)
Supplement: Supplementary Dataset 1 [file srep46658-s2.xls]

## Sheet: ROC_curve_parameters_controls_N
sens spec pvp pvn lr.eta
1.0000000 0.0000000 NaN 0.7540984 -Inf
2.22044604925031e-16 1.0000000 0.4782609 0.00000000 0.6153846 2.220446e-16
2.06444322533932e-13 1.0000000 0.5000000 0.00000000 0.6052632 2.064443e-13										(Intercept) C140 C160 C161w7 C181w7 C181w9
1.12872150736363e-12 1.0000000 0.5217391 0.00000000 0.5945946 1.128722e-12										3.175080e+01 2.584492e-01 -6.938763e-03 9.860981e-02 -6.259160e-02 -2.169940e-02
1.18288747015834e-12 1.0000000 0.5434783 0.00000000 0.5833333 1.182887e-12										C182w6 Cerd181160 Cerd181240 CholC16 CholC18 DG1616
1.91328235284593e-12 1.0000000 0.5652174 0.00000000 0.5714286 1.913282e-12										1.101759e-02 1.517834e+01 -1.650113e+02 -2.174025e-01 5.623834e-01 -5.090712e-01
1.92604847192757e-12 1.0000000 0.5869565 0.00000000 0.5588235 1.926048e-12										PC160180 PC160181 PC180181 PC180203 PC180204 PC182182
2.77039236208632e-12 1.0000000 0.6086957 0.00000000 0.5454545 2.770392e-12										-3.205363e+02 1.674815e+02 -3.176185e+01 1.791559e+03 -1.221720e+03 1.253537e+02
3.04594907567987e-12 1.0000000 0.6304348 0.00000000 0.5312500 3.045949e-12										PE161161 PI180180 PI180223 PI181204 PS160160 PS160181
3.21627266901984e-12 1.0000000 0.6521739 0.00000000 0.5161290 3.216273e-12										-1.181460e+03 -3.850282e+01 -3.164278e+03 2.229054e+02 -2.255527e+03 2.657958e+02
3.61595728753661e-12 1.0000000 0.6739130 0.00000000 0.5000000 3.615957e-12										PS180181 PS180203 SM181140 SM181160 TGC49141616 TGC51161616
4.82721870069924e-12 1.0000000 0.6956522 0.00000000 0.4827586 4.827219e-12										9.013743e+01 1.003897e+02 4.516738e+02 -1.498212e+02 -9.952147e-01 4.329190e-01
4.89059832402984e-12 1.0000000 0.7173913 0.00000000 0.4642857 4.890598e-12										TGC53161618 TGC55161818 TGC57181818
5.136402743033e-12 1.0000000 0.7391304 0.00000000 0.4444444 5.136403e-12										-4.783881e-02 4.445821e-02 -2.052354e-01
5.4191061831404e-12 1.0000000 0.7608696 0.00000000 0.4230769 5.419106e-12
8.82627056575233e-12 1.0000000 0.7826087 0.00000000 0.4000000 8.826271e-12
1.10078233355405e-11 1.0000000 0.8043478 0.00000000 0.3750000 1.100782e-11
1.11906317925157e-11 1.0000000 0.8260870 0.00000000 0.3478261 1.119063e-11
1.16599513312341e-11 1.0000000 0.8478261 0.00000000 0.3181818 1.165995e-11
1.20885643764967e-11 1.0000000 0.8695652 0.00000000 0.2857143 1.208856e-11
1.22725316669262e-11 1.0000000 0.8913043 0.00000000 0.2500000 1.227253e-11
1.49803806527106e-11 1.0000000 0.9130435 0.00000000 0.2105263 1.498038e-11
1.50581276361234e-11 1.0000000 0.9347826 0.00000000 0.1666667 1.505813e-11
1.77669343420586e-11 1.0000000 0.9565217 0.00000000 0.1176471 1.776693e-11
1.77674909193567e-11 1.0000000 0.9782609 0.00000000 0.0625000 1.776749e-11
1.95439231507475e-11 1.0000000 1.0000000 0.00000000 0.0000000 1.954392e-11
0.99999999998143 0.9333333 1.0000000 0.02127660 0.0000000 1.000000e+00
0.999999999989845 0.8666667 1.0000000 0.04166667 0.0000000 1.000000e+00
0.999999999991299 0.8000000 1.0000000 0.06122449 0.0000000 1.000000e+00
0.999999999991705 0.7333333 1.0000000 0.08000000 0.0000000 1.000000e+00
0.999999999992218 0.6666667 1.0000000 0.09803922 0.0000000 1.000000e+00
0.999999999993608 0.6000000 1.0000000 0.11538462 0.0000000 1.000000e+00
0.999999999994135 0.5333333 1.0000000 0.13207547 0.0000000 1.000000e+00
0.999999999995515 0.4666667 1.0000000 0.14814815 0.0000000 1.000000e+00
0.999999999995745 0.4000000 1.0000000 0.16363636 0.0000000 1.000000e+00
0.999999999997808 0.3333333 1.0000000 0.17857143 0.0000000 1.000000e+00
0.999999999998393 0.2666667 1.0000000 0.19298246 0.0000000 1.000000e+00
0.999999999999008 0.2000000 1.0000000 0.20689655 0.0000000 1.000000e+00
0.999999999999207 0.1333333 1.0000000 0.22033898 0.0000000 1.000000e+00
1 0.0000000 1.0000000 0.24590164 NaN 1.000000e+00
